# Supplementary material for: Assessment of hydrological, geological, and biological parameters of a river basin impacted by old Hg mining in NW Spain
Source: Environ Sci Pollut Res Int. 2024 Jan 13;31(7):11081–95. doi: 10.1007/s11356-024-31888-z (PMC10850224; doi:10.1007/s11356-024-31888-z)
Supplement: Supplementary file 1 — Supplementary file1 (XLSX 10 kb) [file 11356_2024_31888_MOESM1_ESM.xlsx]

## Sheet: Coordenates of sampling points
	X UTM	Y UTM	Zone	Datum
Sediment sampling
1	268822	4.76751e+06	30	ETRS89
2	273025	4.76626e+06	30	ETRS89
3	281478	4.77909e+06	30	ETRS89
4	291850	4.77035e+06	30	ETRS89
5	298894	4.77357e+06	30	ETRS89
6	271393	4776004	30	ETRS89
7	279175	4.7811e+06	30	ETRS89
8	284882	4.78236e+06	30	ETRS89
9	270088	4783475	30	ETRS89
10	270132	4783483	30	ETRS89
11	275069	4.78555e+06	30	ETRS89
12	265901	4789101	30	ETRS89
13	273836	4.78966e+06	30	ETRS89
14	274559	4793142	30	ETRS89
15	274216	4793706	30	ETRS89
16	271562	4.79544e+06	30	ETRS89
17	266631	4.7963e+06	30	ETRS89
18	263750	4799606	30	ETRS89
Macroinvertebrate sampling
1	274302	4793220	30	ETRS89
2	282946	4787909	30	ETRS89
3	281339	4788134	30	ETRS89
4	277005	4787668	30	ETRS89
5	273152	4786301	30	ETRS89
6	277452	4782219	30	ETRS89
7	270146	4781974	30	ETRS89
